# Supplementary material for: Production of Composts from Cheese Whey and Agro-Livestock and Their Valorization in Volcanic-Ash-Affected Soil Cultivated with Lactuca sativa L
Source: Plants (Basel). 2026 May 15;15(10):1507. doi: 10.3390/plants15101507 (PMC13210563; doi:10.3390/plants15101507)
Supplement: Supplementary file 1 [file plants-15-01507-s001.zip]

Archive with 1 entries (1 files):
- plants-4241190-supplementary.pdf
